# Supplementary material for: Performance Analysis of Optically Pumped 4He Magnetometers vs. Conventional SQUIDs: From Adult to Infant Head Models
Source: Sensors (Basel). 2022 Apr 18;22(8):3093. doi: 10.3390/s22083093 (PMC9024855; doi:10.3390/s22083093)
Supplement: Supplementary file 1 [file sensors-22-03093-s001.zip]

Archive with 1 entries (1 files):
- sensors-1640739-supplementary.pdf
